# Supplementary material for: An antisense oligonucleotide-based strategy to ameliorate cognitive dysfunction in the 22q11.2 Deletion Syndrome
Source: eLife. 2025 May 27;13:RP103328. doi: 10.7554/eLife.103328 (PMC12113277; doi:10.7554/eLife.103328)
Supplement: Figure 1—source data 2. [file elife-103328-fig1-data2.zip]

Archive with 3 entries (2 files):
- Figure 1-source data 2/
- Figure 1-source data 2/Fig_1G_EMC10.tif
- Figure 1-source data 2/Fig_1G_TUBULIN.tif
