# Supplementary material for: An antisense oligonucleotide-based strategy to ameliorate cognitive dysfunction in the 22q11.2 Deletion Syndrome
Source: eLife. 2025 May 27;13:RP103328. doi: 10.7554/eLife.103328 (PMC12113277; doi:10.7554/eLife.103328)
Supplement: Figure 1—figure supplement 1—source data 2. [file elife-103328-fig1-figsupp1-data2.zip]

Archive with 2 entries (1 files):
- Figure 1-figure supplement 1-source data 2/
- Figure 1-figure supplement 1-source data 2/Fig_1_fig_supp_1D_NANOG_OCT4.tif
