# Supplementary material for: An antisense oligonucleotide-based strategy to ameliorate cognitive dysfunction in the 22q11.2 Deletion Syndrome
Source: eLife. 2025 May 27;13:RP103328. doi: 10.7554/eLife.103328 (PMC12113277; doi:10.7554/eLife.103328)
Supplement: Figure 3—figure supplement 1—source data 2. [file elife-103328-fig3-figsupp1-data2.zip]

Archive with 5 entries (4 files):
- Figure 3-figure supplement 1-source data 2/
- Figure 3-figure supplement 1-source data 2/Fig3-fig-supp_1C_RANBP1.tif
- Figure 3-figure supplement 1-source data 2/Fig3-fig-supp_1C_TUBULIN.tif
- Figure 3-figure supplement 1-source data 2/Fig3-fig-supp_1G_EMC10.tif
- Figure 3-figure supplement 1-source data 2/Fig3-fig-supp_1G_TUBULIN.tif
