# Supplementary material for: An antisense oligonucleotide-based strategy to ameliorate cognitive dysfunction in the 22q11.2 Deletion Syndrome
Source: eLife. 2025 May 27;13:RP103328. doi: 10.7554/eLife.103328 (PMC12113277; doi:10.7554/eLife.103328)
Supplement: Figure 4—figure supplement 3—source data 2. [file elife-103328-fig4-figsupp3-data2.zip]

Archive with 5 entries (4 files):
- Figure 4-figure supplement 3-source data 2/
- Figure 4-figure supplement 3-source data 2/Fig4-fig-supp_3D-left_Emc10.tif
- Figure 4-figure supplement 3-source data 2/Fig4-fig-supp_3D-left_Tubulin.tif
- Figure 4-figure supplement 3-source data 2/Fig4-fig-supp_3D-right_Emc10.tif
- Figure 4-figure supplement 3-source data 2/Fig4-fig-supp_3D-right_Tubulin.tif
